# Supplementary material for: Aggregation of Thermoresponsive Polymethacrylates in a Dulbecco’s Modified Eagle Medium and Its Salts
Source: Polymers (Basel). 2023 Aug 29;15(17):3587. doi: 10.3390/polym15173587 (PMC10489804; doi:10.3390/polym15173587)
Supplement: Supplementary file 1 [file polymers-15-03587-s001.zip]

Archive with 1 entries (1 files):
- polymers-2576491-supplementary.pdf
